# Supplementary material for: Pharmacokinetics of Sodium and Calcium Salts of (6S)-5-Methyltetrahydrofolic Acid Compared to Folic Acid and Indirect Comparison of the Two Salts
Source: Nutrients. 2020 Nov 25;12(12):3623. doi: 10.3390/nu12123623 (PMC7760477; doi:10.3390/nu12123623)
Supplement: Supplementary file 1 [file nutrients-12-03623-s001.zip]

Archive with 3 entries (2 files):
- nutrients-948749-supplementary-proof/
- nutrients-948749-supplementary-proof/nutrients-948749-proof-supplementary figure.pptx
- nutrients-948749-supplementary-proof/nutrients-948749-proof-supplementary table.docx
